# Supplementary material for: Association of the Lipidome With Alzheimer's Disease and the Mediated Effect of Metabolites: A Two‐Step Mendelian Randomization Study
Source: Brain Behav. 2025 Feb 19;15(2):e70352. doi: 10.1002/brb3.70352 (PMC11839762; doi:10.1002/brb3.70352)
Supplement: Supplementary file 5 — Supporting Information [file BRB3-15-e70352-s005.xlsx]

## Sheet: Table S1
Supplementary Table S1 Information of identified SNPs in exposure (Phosphatidylcholine (15:0_18:2) levels) and outcomes (Betaine levels).
	Phosphatidylcholine (15:0_18:2) levels						Betaine levels
SNP	EA	OA	β	SE	p value		Sample	β	SE	p value
rs10468017	T	C	0.111867	0.0181425	7.41467e-10		8232	-0.0284223	0.0164708	0.0844157
rs11174583	C	T	-0.120716	0.0273037	9.96318e-06		8232	-0.0259327	0.0190666	0.173796
rs114498622	C	A	0.3472	0.0754883	4.31808e-06		8232	-0.0546935	0.067816	0.419955
rs115852609	A	G	0.25453	0.0572523	8.89661e-06		8232	0.145559	0.0469651	0.00193975
rs1168036	G	A	0.106914	0.0195619	4.7809e-08		8232	-0.00113986	0.0155581	0.941596
rs11722429	A	G	0.132278	0.0291866	5.93872e-06		8232	-0.0331545	0.0339963	0.329441
rs12113214	A	T	0.0931266	0.0187876	7.33664e-07		8232	-0.0387371	0.0170887	0.0234005
rs12938196	T	C	0.106854	0.0241354	9.69109e-06		8232	0.00967169	0.0211432	0.647357
rs13063467	A	C	0.21174	0.0476722	9.06336e-06		8232	-0.0142871	0.0391061	0.714856
rs13101957	A	C	-0.121723	0.0259964	2.89132e-06		8232	0.0131241	0.0200318	0.512361
rs13281002	A	G	-0.26163	0.0533465	9.5871e-07		8232	-0.0519269	0.043996	0.237895
rs1488201	G	T	0.0846874	0.0182636	3.60087e-06		8232	0.00105781	0.0165422	0.949013
rs16968712	C	T	-0.13193	0.0280599	2.63049e-06		8232	-0.00890173	0.0189908	0.639257
rs17231506	T	C	0.142778	0.0192121	1.20288e-13		8232	0.00308394	0.0158449	0.84568
rs174566	G	A	0.316974	0.0172546	1.45655e-73		8232	-0.0513099	0.0156926	0.00107666
rs17614174	C	T	-0.187387	0.0404848	3.74878e-06		8232	0.00539693	0.0243521	0.824609
rs184289628	G	T	0.298947	0.0645274	3.67476e-06		8232	0.0145646	0.0742095	0.844404
rs1911704	C	G	-0.0835307	0.0182235	4.64891e-06		8232	0.0371219	0.0172502	0.0314001
rs325406	T	C	0.0975143	0.0213812	5.18586e-06		8232	-0.00074837	0.0168573	0.96459
rs35960238	G	A	-0.130981	0.0261055	5.36646e-07		8232	-0.0416583	0.0245797	0.0901078
rs4382917	A	G	-0.10076	0.0205668	9.84339e-07		8232	0.0281837	0.0187876	0.133583
rs483528	T	C	0.170562	0.038387	9.00072e-06		8232	-0.0287886	0.0291081	0.32265
rs551412	T	A	0.0884124	0.0192874	4.63797e-06		8232	-0.0112603	0.0173686	0.516782
rs55727637	T	C	0.110967	0.0189765	5.216e-09		8232	-0.0201061	0.0162571	0.216179
rs56144603	A	G	0.247378	0.0512557	1.41968e-06		8232	-0.00241163	0.0313731	0.938728
rs60071820	T	C	-0.0788033	0.0176875	8.51091e-06		8232	0.00817847	0.0160838	0.61111
rs633695	G	A	0.0930243	0.0189428	9.27791e-07		8232	-0.0180073	0.0168122	0.284131
rs639956	G	A	-0.0779162	0.0174425	8.0563e-06		8232	0.0301061	0.0153503	0.0498476
rs6558177	G	A	-0.0804757	0.0180477	8.36219e-06		8232	0.00765166	0.015652	0.62494
rs75097472	A	G	-0.382925	0.0835424	4.65026e-06		8232	-0.0391032	0.0495745	0.430243
rs76916318	C	T	0.293155	0.0645911	5.76195e-06		8232	-0.0515003	0.0667228	0.440201
rs7920171	A	G	0.0946174	0.0212908	8.96397e-06		8232	-0.0170023	0.0174892	0.330971
rs964184	C	G	-0.140695	0.0240766	5.34056e-09		8232	-0.00854328	0.0221057	0.699146
SNP, single nucleotide polymorphism; EA, effect allele; OA, other allele; SE, standard errors.

## Sheet: Table S2
Supplementary Table S2 Information of identified SNPs in exposure (Phosphatidylcholine (18:0_22:5) levels) and outcomes (Betaine levels).
	Phosphatidylcholine (18:0_22:5) levels						Betaine levels
SNP	EA	OA	β	SE	p value		Sample	β	SE	p value
rs10069895	C	T	0.0972163	0.0195964	7.18282e-07		8232	-0.0119361	0.0216131	0.58077
rs10276778	C	T	-0.181593	0.0402628	6.57542e-06		8232	0.0485977	0.0482285	0.31362
rs10468017	T	C	0.297746	0.0172007	9.03016e-66		8232	-0.0284223	0.0164708	0.0844157
rs10761714	A	G	-0.103749	0.0229842	6.46588e-06		8232	0.00906964	0.0189095	0.631487
rs111543310	C	T	0.280285	0.0604114	3.55148e-06		8232	-0.0352445	0.0532493	0.50805
rs112129861	C	G	0.155975	0.0337639	3.909e-06		8232	0.0104643	0.033199	0.75261
rs117376818	A	G	0.630354	0.0703718	4.16202e-19		8232	-0.0783718	0.0811176	0.333969
rs117900629	A	G	-0.213456	0.0344698	6.25223e-10		8232	-0.0095911	0.0551791	0.862009
rs1260326	C	T	-0.121988	0.0173997	2.57284e-12		8232	-0.0396293	0.0152107	0.009178
rs12928099	A	C	-0.112552	0.0185966	1.49519e-09		8232	0.0193088	0.016379	0.238449
rs13110318	A	G	-0.121034	0.0261485	3.73629e-06		8232	-0.020227	0.0261458	0.439152
rs138283783	C	T	0.351669	0.0535669	5.55693e-11		8232	-0.0480855	0.0841069	0.567512
rs141883259	G	A	0.372523	0.0826088	6.5931e-06		8232	-0.0331238	0.0606096	0.584715
rs149431055	T	C	-0.243011	0.0547244	9.10224e-06		8232	0.0320993	0.0348658	0.357231
rs174567	G	A	0.343079	0.0165611	1.25122e-92		8232	-0.0497879	0.0156893	0.00150685
rs2840005	C	T	-0.111328	0.02498	8.44016e-06		8232	-0.046212	0.0225721	0.0406282
rs2946493	C	T	0.105338	0.0208291	4.35416e-07		8232	0.00645558	0.0190947	0.735302
rs34733845	T	C	0.165054	0.0357081	3.86009e-06		8232	0.115212	0.0461056	0.0124588
rs35828755	C	T	-0.0924564	0.0208411	9.28628e-06		8232	0.00934624	0.0186178	0.615663
rs419482	T	A	-0.07818	0.0169641	4.12076e-06		8232	0.0236399	0.0163046	0.147089
rs4296402	A	G	0.105692	0.0230234	4.48908e-06		8232	0.0427598	0.0254309	0.0926822
rs62291572	T	C	0.100166	0.0210358	1.9563e-06		8232	0.031481	0.0176215	0.0740162
rs62434228	A	G	0.108606	0.0229892	2.35249e-06		8232	-0.0291075	0.0269945	0.28091
rs633695	G	A	0.254709	0.0179728	5.55897e-45		8232	-0.0180073	0.0168122	0.284131
rs72679383	T	G	0.286005	0.0585195	1.04468e-06		8232	0.0214575	0.058258	0.712636
rs73424597	C	T	0.354711	0.0453423	5.88352e-15		8232	-0.0476761	0.0415575	0.251286
rs805292	A	G	0.0850189	0.0174316	1.09795e-06		8232	-0.0403029	0.0182364	0.0271033
rs964184	C	G	-0.154485	0.0231622	2.74918e-11		8232	-0.00854328	0.0221057	0.699146
SNP, single nucleotide polymorphism; EA, effect allele; OA, other allele; SE, standard errors.

## Sheet: Table S3
Supplementary Table S3 Information of identified SNPs in exposure (Betaine levels) and outcomes (AD).
	Betaine levels						AD
SNP	EA	OA	β	SE	p value		Sample	β	SE	p value
rs1047891	A	C	-0.1561	0.0160982	3.11215e-22		412181	-0.0231141	0.0162075	0.15383
rs10512976	G	A	0.163969	0.0340016	1.41856e-06		412181	0.0281068	0.0753469	0.709125
rs10927620	A	G	0.0732387	0.0165774	9.96199e-06		412181	0.00186185	0.0167844	0.911674
rs10928970	C	A	0.19416	0.043693	8.84118e-06		412181	-0.0593379	0.0377621	0.116099
rs11061978	T	C	-0.198148	0.0149245	3.15998e-40		412181	-0.0367759	0.0151879	0.0154607
rs115853180	C	G	-0.361275	0.0807235	7.62459e-06		412181	-0.120985	0.141951	0.394047
rs117044772	A	C	-0.303398	0.0671256	6.18824e-06		412181	-0.000211389	0.0864138	0.998048
rs12113137	T	C	-0.166391	0.0335896	7.28383e-07		412181	0.0204916	0.0267501	0.443652
rs12462427	T	C	0.0912583	0.0197201	3.69794e-06		412181	0.00240563	0.0229254	0.916429
rs13068360	T	C	-0.0655273	0.0147913	9.41807e-06		412181	0.0193353	0.0152092	0.203627
rs143392550	A	G	-0.223103	0.0501772	8.73593e-06		412181	-0.0437257	0.0885211	0.621337
rs150287579	G	A	0.317693	0.0634921	5.62492e-07		412181	0.0491343	0.0378042	0.193702
rs150600000	A	C	-0.278994	0.0422415	3.98246e-11		412181	0.0064457	0.0313664	0.837184
rs192091309	T	A	-0.552776	0.123587	7.72125e-06		412181	-0.106812	0.0738661	0.148173
rs2234185	C	T	0.0656596	0.0148239	9.4539e-06		412181	-0.00226303	0.0154587	0.883612
rs2407782	G	A	-0.0736068	0.0157238	2.85153e-06		412181	0.00220203	0.0154135	0.886398
rs2873700	T	A	-0.102149	0.0224285	5.25323e-06		412181	-0.0152688	0.0301391	0.612428
rs4838678	A	C	0.191176	0.0412831	3.64177e-06		412181	-0.0556287	0.0578892	0.336576
rs595653	A	G	0.208733	0.0146443	4.26125e-46		412181	0.0251915	0.0152655	0.0988963
rs62103441	T	A	0.120509	0.0248019	1.18063e-06		412181	-0.0384944	0.0348953	0.269966
rs662138	G	C	-0.152126	0.0195782	7.83628e-15		412181	0.0117474	0.0212286	0.580005
rs67563431	A	C	-0.140643	0.0293623	1.66835e-06		412181	0.00284696	0.022022	0.897138
rs73233394	C	T	0.181231	0.0323216	2.05713e-08		412181	-0.0212856	0.0441936	0.630059
rs73413485	T	C	-0.137322	0.0308619	8.6042e-06		412181	-0.0356008	0.0319847	0.265684
rs80254170	G	A	-0.173855	0.0278879	4.545e-10		412181	0.00600646	0.0293613	0.837908
SNP, single nucleotide polymorphism; EA, effect allele; OA, other allele; SE, standard errors; AD, Alzheimer's disease.

## Sheet: Table S4
Supplementary Table S4 Information of identified SNPs in exposure (Phosphatidylcholine (15:0_18:2) levels) and outcomes (AD).
	Phosphatidylcholine (15:0_18:2) levels						AD
SNP	EA	OA	β	SE	p value		Sample	β	SE	p value
rs10468017	T	C	0.111867	0.0181425	7.41467e-10		412181	-0.0384682	0.0160446	0.0165044
rs11174583	C	T	-0.120716	0.0273037	9.96318e-06		412181	-0.005668	0.0238663	0.812277
rs114498622	C	A	0.3472	0.0754883	4.31808e-06		412181	-0.0559778	0.063139	0.375305
rs115852609	A	G	0.25453	0.0572523	8.89661e-06		412181	0.0662107	0.0510401	0.194553
rs1168036	G	A	0.106914	0.0195619	4.7809e-08		412181	0.0103924	0.0171589	0.544742
rs11722429	A	G	0.132278	0.0291866	5.93872e-06		412181	-0.0142314	0.0249384	0.568228
rs12113214	A	T	0.0931266	0.0187876	7.33664e-07		412181	-0.00605685	0.0162816	0.709888
rs12938196	T	C	0.106854	0.0241354	9.69109e-06		412181	0.00589521	0.0206905	0.775702
rs13063467	A	C	0.21174	0.0476722	9.06336e-06		412181	0.00474849	0.0423407	0.910705
rs13101957	A	C	-0.121723	0.0259964	2.89132e-06		412181	0.012068	0.0230384	0.600403
rs13281002	A	G	-0.26163	0.0533465	9.5871e-07		412181	-0.0188715	0.0486776	0.69825
rs1488201	G	T	0.0846874	0.0182636	3.60087e-06		412181	-0.013298	0.0158417	0.401227
rs16968712	C	T	-0.13193	0.0280599	2.63049e-06		412181	0.0169122	0.0225469	0.453199
rs17231506	T	C	0.142778	0.0192121	1.20288e-13		412181	-0.0223765	0.0167762	0.182261
rs174566	G	A	0.316974	0.0172546	1.45655e-73		412181	-0.0272947	0.0152872	0.0741874
rs17614174	C	T	-0.187387	0.0404848	3.74878e-06		412181	0.0111887	0.0347335	0.747355
rs184289628	G	T	0.298947	0.0645274	3.67476e-06		412181	0.0128383	0.0545394	0.813903
rs1911704	C	G	-0.0835307	0.0182235	4.64891e-06		412181	0.0118607	0.0160714	0.460516
rs325406	T	C	0.0975143	0.0213812	5.18586e-06		412181	-0.00990032	0.0182992	0.58849
rs35745803	TG	T	0.204693	0.0397938	2.76745e-07		412181	-0.0228034	0.0350722	0.515573
rs35960238	G	A	-0.130981	0.0261055	5.36646e-07		412181	0.0325449	0.0225508	0.148969
rs4335452	A	G	-0.103485	0.0223911	3.8767e-06		412181	0.0354724	0.018937	0.0610436
rs4382917	A	G	-0.10076	0.0205668	9.84339e-07		412181	-0.00112138	0.01784	0.94988
rs483528	T	C	0.170562	0.038387	9.00072e-06		412181	-0.0070801	0.0349325	0.839386
rs551412	T	A	0.0884124	0.0192874	4.63797e-06		412181	-0.0226569	0.0166625	0.173908
rs55727637	T	C	0.110967	0.0189765	5.216e-09		412181	0.0142001	0.016432	0.387494
rs56144603	A	G	0.247378	0.0512557	1.41968e-06		412181	0.00553549	0.0439986	0.899882
rs60071820	T	C	-0.0788033	0.0176875	8.51091e-06		412181	0.0179853	0.0152886	0.23944
rs633695	G	A	0.0930243	0.0189428	9.27791e-07		412181	0.00212993	0.0163864	0.896581
rs639956	G	A	-0.0779162	0.0174425	8.0563e-06		412181	-0.0114502	0.0151213	0.448916
rs6558177	G	A	-0.0804757	0.0180477	8.36219e-06		412181	-0.000181944	0.0155412	0.990659
rs75097472	A	G	-0.382925	0.0835424	4.65026e-06		412181	-0.0291818	0.069104	0.672814
rs76916318	C	T	0.293155	0.0645911	5.76195e-06		412181	-0.166267	0.0582017	0.00428026
rs7920171	A	G	0.0946174	0.0212908	8.96397e-06		412181	-0.014266	0.0188313	0.448711
rs964184	C	G	-0.140695	0.0240766	5.34056e-09		412181	-0.00914899	0.0214748	0.670082
SNP, single nucleotide polymorphism; EA, effect allele; OA, other allele; SE, standard errors; AD, Alzheimer's disease.

## Sheet: Table S5
Supplementary Table S1.5 Information of identified SNPs in exposure (Phosphatidylethanolamine (18:0_18:2) levels) and outcomes (AD).
	Phosphatidylethanolamine (18:0_18:2) levels						AD
SNP	EA	OA	β	SE	p value		Sample	β	SE	p value
rs10069895	C	T	0.0972163	0.0195964	7.18282e-07		412181	-0.0179738	0.017766	0.311681
rs10276778	C	T	-0.181593	0.0402628	6.57542e-06		412181	-0.0441656	0.0360391	0.22039
rs10468017	T	C	0.297746	0.0172007	9.03016e-66		412181	-0.0384682	0.0160446	0.0165044
rs10761714	A	G	-0.103749	0.0229842	6.46588e-06		412181	0.00135464	0.0210947	0.948798
rs111543310	C	T	0.280285	0.0604114	3.55148e-06		412181	-0.148513	0.0527988	0.00491089
rs112129861	C	G	0.155975	0.0337639	3.909e-06		412181	-0.124581	0.0308943	5.52e-05
rs117376818	A	G	0.630354	0.0703718	4.16202e-19		412181	-0.0746069	0.0625824	0.233207
rs117900629	A	G	-0.213456	0.0344698	6.25223e-10		412181	0.0102396	0.0331498	0.757406
rs1260326	C	T	-0.121988	0.0173997	2.57284e-12		412181	-0.0109801	0.0158574	0.488668
rs12928099	A	C	-0.112552	0.0185966	1.49519e-09		412181	0.0244027	0.0167958	0.146251
rs13110318	A	G	-0.121034	0.0261485	3.73629e-06		412181	0.00341469	0.0232733	0.883352
rs138283783	C	T	0.351669	0.0535669	5.55693e-11		412181	-0.104247	0.0498953	0.0366792
rs141883259	G	A	0.372523	0.0826088	6.5931e-06		412181	0.0794014	0.0765805	0.299813
rs149431055	T	C	-0.243011	0.0547244	9.10224e-06		412181	0.0415899	0.0468048	0.374228
rs174567	G	A	0.343079	0.0165611	1.25122e-92		412181	-0.028233	0.0152802	0.0646487
rs2840005	C	T	-0.111328	0.02498	8.44016e-06		412181	0.0261355	0.022001	0.234865
rs2946493	C	T	0.105338	0.0208291	4.35416e-07		412181	-0.0301076	0.0190932	0.114825
rs34733845	T	C	0.165054	0.0357081	3.86009e-06		412181	0.0416564	0.0317901	0.190075
rs35828755	C	T	-0.0924564	0.0208411	9.28628e-06		412181	-0.0148964	0.0189518	0.431858
rs419482	T	A	-0.07818	0.0169641	4.12076e-06		412181	-0.0258924	0.0155264	0.0953894
rs4296402	A	G	0.105692	0.0230234	4.48908e-06		412181	0.0425765	0.0208947	0.0415824
rs62291572	T	C	0.100166	0.0210358	1.9563e-06		412181	0.0115709	0.0187314	0.536755
rs62434228	A	G	0.108606	0.0229892	2.35249e-06		412181	-0.00282389	0.0212215	0.89414
rs633695	G	A	0.254709	0.0179728	5.55897e-45		412181	0.00212993	0.0163864	0.896581
rs7226158	C	T	-0.0807882	0.0178436	6.05906e-06		412181	-0.0109899	0.0163255	0.500834
rs72679383	T	G	0.286005	0.0585195	1.04468e-06		412181	-0.0038515	0.0505798	0.939302
rs73424597	C	T	0.354711	0.0453423	5.88352e-15		412181	-0.107378	0.0408899	0.00863893
rs805292	A	G	0.0850189	0.0174316	1.09795e-06		412181	0.0043682	0.0157553	0.781586
rs964184	C	G	-0.154485	0.0231622	2.74918e-11		412181	-0.00914899	0.0214748	0.670082
SNP, single nucleotide polymorphism; EA, effect allele; OA, other allele; SE, standard errors; AD, Alzheimer's disease.

## Sheet: Table S6
Supplementary Table S6 The results of MR-Egger intercept analysis.
Exposure	Outcome	Egger_intercept	SE	p value
Phosphatidylcholine (15:0_18:2) levels	Betaine levels	-0.00951539	0.00951795	0.32518
Phosphatidylethanolamine (18:0_18:2) levels	Betaine levels	0.0191843	0.0109453	0.0914306
Betaine levels	AD	-0.0186366	0.0105961	0.0919093
Phosphatidylcholine (15:0_18:2) levels	AD	-0.00165804	0.00781782	0.833345
Phosphatidylethanolamine (18:0_18:2) levels	AD	0.0191821	0.0107281	0.0850009

## Sheet: Table S7
Supplementary Table S7 The results of Cochran's Q analysis.
Exposure	Outcome	Method	Q	Q_df	Q_p val
Phosphatidylcholine (15:0_18:2) levels	Betaine levels	MR Egger	44.9581	31	0.0502801
Phosphatidylcholine (15:0_18:2) levels	Betaine levels	IVW	46.4075	32	0.047883
Phosphatidylethanolamine (18:0_18:2) levels	Betaine levels	MR Egger	41.0368	26	0.0307704
Phosphatidylethanolamine (18:0_18:2) levels	Betaine levels	IVW	45.8857	27	0.013088
Betaine levels	AD	MR Egger	17.3917	23	0.7896
Betaine levels	AD	IVW	20.4851	24	0.668883
Phosphatidylcholine (15:0_18:2) levels	AD	MR Egger	27.5719	33	0.73415
Phosphatidylcholine (15:0_18:2) levels	AD	IVW	27.6168	34	0.772268
Phosphatidylethanolamine (18:0_18:2) levels	AD	MR Egger	50.2743	27	0.00423009
Phosphatidylethanolamine (18:0_18:2) levels	AD	IVW	56.2272	28	0.00120678
